# Supplementary material for: Comparison of Genetic Features and Evolution of Global and Chinese Strains of Community-Associated Methicillin-Resistant Staphylococcus aureus ST22
Source: Microbiol Spectr. 2022 Feb 9;10(1):e02037-21. doi: 10.1128/spectrum.02037-21 (PMC8881084; doi:10.1128/spectrum.02037-21)
Supplement: SUPPLEMENTAL FILE 1 — Supplemental material. Download SPECTRUM02037-21_Supp_1_seq11.xlsx, XLSX file, 0.04 MB [file spectrum02037-21_supp_1_seq11.xlsx]

## Sheet: Sheet1
Table S1. Information of ST22 isolates analysed in this study.
Strain	GenBank/SRA accession	Contigs	Length	N50	Year of isolation	Country	Class	spatype	SCCmectpye	PVL	tsst-1	sraP	ebpS-V	fnbA-fnbB fusion	grlA (S80F)	gyrA (S84L)
07-01492	GCA_001223625.1	61	2732151	88398	2007	Germany	MRSA	t2671	VI	+	-	-	+	+	-	-
1998/B23	GCA_001224085.1	31	2721901	202209	1998	United Kingdom	MRSA	t474	IVd	+	-	-	+	-	-	-
06-00896	GCA_001224525.1	62	2800599	96477	2006	Germany	MRSA	t2671	VI	+	-	-	+	+	-	-
04-00609	GCA_001224945.1	46	2825651	122574	2004	Germany	MRSA	t13828	VI	+	-	-	+	+	-	-
09-00683	GCA_001225545.1	42	2722738	122469	2009	Namibia	MSSA	t310	MSSA	+	-	-	+	+	-	-
07-02901	GCA_001226605.1	58	2732623	87597	2007	Germany	MRSA	t2671	VI	+	-	-	+	+	-	-
05-01089	GCA_001227145.1	50	2741581	109872	2002	Germany	MRSA	t310	VI	+	-	-	+	+	-	-
04-02315-1	GCA_001227645.1	45	2794818	133289	2004	United Kingdom	MRSA	t310	IVa	+	-	-	+	+	-	-
09-00678	GCA_001229285.1	54	2759081	91474	2009	Namibia	MSSA	NA	MSSA	+	-	-	+	+	-	-
04-00608	GCA_001236465.1	44	2768201	108066	2004	Germany	MRSA	t310	VI	+	-	-	+	+	-	-
W85432	GCA_000564735.1	73	2777905	83408	NA	USA	MRSA	NA	IVc	+	-	-	+	+	+	+
VB31683-1	GCA_001756665.1	124	2772400	98639	2015	India	MRSA	NA	IVc	+	-	-	+	-	+	+
VB44094	GCA_001855035.1	95	2768347	125943	2015	India	MRSA	t474	IVc	+	-	-	+	-	-	-
MR48	GCA_002843725.1	330	2759583	17087	2017	Nepal	MRSA	t005	IVa	+	+	-	+	-	+	+
MR12	GCA_002843765.1	217	2833369	32122	2017	Nepal	MRSA	t005	IVa	+	+	-	+	-	+	+
MR15	GCA_002843775.1	386	2779248	13378	2016	Nepal	MRSA	t005	IVa	+	+	-	+	-	+	+
MR10	GCA_002843805.1	139	2781942	45900	2016	Nepal	MRSA	t005	IVa	+	+	-	+	-	+	+
MR6	GCA_002843855.1	326	2745687	17011	2016	Nepal	MRSA	t309	IVa	+	+	-	+	-	+	+
UV179	GCA_002887415.1	113	2802361	69247	2012	Venezuela	MRSA	NA	IVa	+	-	-	+	-	-	-
CM8	GCA_003238995.1	65	2831027	123440	2013	Italy	MRSA	t852	IVc	+	-	-	+	-	+	+
VB25679	GCA_003725435.1	112	2767943	109756	2016	India	MRSA	t474	IVc	+	-	-	+	-	-	-
VB31683-2	GCA_004153365.1	1	2841049	2841049	2015	India	MRSA	t1317	IVc	+	-	-	+	-	+	+
Lr2	GCA_005706855.1	2	2833713	2831239	2017	Pakistan	MRSA	t2986	IVa	+	+	-	+	-	+	+
SA24KEN	GCA_009690455.1	145	2726802	35959	2015	Kenya	MSSA	t005	MSSA	+	-	-	+	-	-	-
UE198	GCA_011025815.1	70	2741607	138717	2012	Ecuador	MSSA	t005	MSSA	+	-	-	+	-	-	-
UE199	GCA_011028895.1	87	2738810	88162	2012	Ecuador	MSSA	t005	MSSA	+	-	-	+	-	-	-
KE7584	GCA_014181055.1	43	2818099	121404	2018	Germany	MRSA	t417	IVa	+	+	-	+	-	+	+
KE5719	GCA_014181085.1	51	2789755	124128	2017	Germany	MRSA	t005	IVa	+	+	-	+	-	+	+
KE4670	GCA_014181175.1	40	2756141	156529	2017	Germany	MRSA	t1328	IVa	+	-	-	+	-	+	+
KE2401	GCA_014181425.1	61	2806286	101411	2016	Germany	MRSA	t005	IVc	+	-	-	+	-	+	+
D2828	GCA_014181715.1	44	2764065	150780	2016	Germany	MRSA	t852	IVc	+	-	-	+	-	+	+
G11	GCA_015209525.1	19	2803184	2645838	2017	India	MRSA	t2518	IVc	+	-	-	+	-	+	+
G14	GCA_015209565.1	16	2804428	2714673	2018	India	MRSA	t2518	IVc	+	-	-	+	-	+	+
AUSMDU00008459	GCA_015600465.1	132	2799276	49688	2017	Australia	MRSA	t3638	IVa	+	+	-	+	+	+	+
35	GCA_015604125.1	119	2844976	55487	2015	Germany	MRSA	t4573	IVc	+	-	-	+	-	+	+
MRSA10262	GCA_015729265.1	100	2776073	83223	2017	USA	MRSA	NA	IVc	+	-	-	+	+	+	+
Kt20RM_TKDBRS	GCA_016888235.1	72	2852604	130749	2017	India	MRSA	t1328	IVa	+	-	-	+	+	+	+
AUSMDU00021194	GCA_017083605.1	79	2847816	105850	2018	Australia	MRSA	t852	IVc	+	-	-	+	-	+	+
AUSMDU00021454	GCA_017084125.1	129	2787493	52212	2018	Australia	MRSA	t005	IVa	+	+	-	+	-	+	+
AUSMDU00024915	GCA_017084385.1	106	2920539	92052	2018	Australia	MRSA	t005	IVa	+	+	-	+	-	+	+
AUSMDU00024065	GCA_017087185.1	87	2925628	100787	2018	Australia	MRSA	t005	IVa	+	+	-	+	-	+	+
AUSMDU00020078	GCA_017087825.1	68	2818912	96198	2018	Australia	MRSA	t3002	IVc	-	-	-	+	-	+	+
AUSMDU00020303	GCA_017088585.1	88	2902906	106931	2018	Australia	MRSA	t005	IVc	+	-	-	+	-	-	-
AUSMDU00020479	GCA_017088845.1	59	2826487	123200	2018	Australia	MRSA	t3002	IVc	-	-	-	+	-	+	+
AUSMDU00022960	GCA_017091345.1	84	2869860	89420	2018	Australia	MRSA	t4573	IVc	+	-	-	+	-	+	+
AUSMDU00019344	GCA_017092205.1	88	2873270	95025	2018	Australia	MRSA	t18929	IVa	+	+	-	+	-	+	+
AUSMDU00019346	GCA_017092345.1	72	2905837	95026	2018	Australia	MRSA	t18929	IVa	+	+	-	+	-	+	+
AUSMDU00019291	GCA_017093285.1	75	2807955	108065	2018	Australia	MRSA	t3107	IVc	+	-	-	+	-	+	+
AUSMDU00016436	GCA_017098445.1	104	2837545	108065	2018	Australia	MRSA	t309	IVa	+	+	-	+	-	+	+
AUSMDU00016278	GCA_017098785.1	117	2854174	60753	2018	Australia	MRSA	t458	IVa	+	+	-	+	-	+	+
AUSMDU00018371	GCA_017099895.1	85	2850471	95024	2018	Australia	MRSA	t005	IVa	+	+	-	+	+	+	+
AUSMDU00016650	GCA_017101985.1	103	2847495	89193	2018	Australia	MRSA	NA	IVc	+	-	-	+	-	+	+
AUSMDU00011709	GCA_017661495.1	92	2835287	69994	2017	Australia	MRSA	t891	IVa	+	-	-	+	-	+	+
AUSMDU00015644	GCA_017663035.1	97	2835074	68026	2018	Australia	MRSA	t2518	IVa	+	-	-	+	-	+	+
AUSMDU00016010	GCA_017664215.1	155	2837117	47632	2017	Australia	MRSA	t605	IVc	+	-	-	+	-	+	+
AUSMDU00011834	GCA_017664375.1	110	2836956	72552	2018	Australia	MRSA	t3002	IVc	+	-	-	+	-	+	+
AUSMDU00011382	GCA_017667815.1	108	2835754	69627	2017	Australia	MRSA	t3002	IVc	+	-	-	+	-	+	+
AUSMDU00013698	GCA_017668435.1	147	2853623	49105	2018	Australia	MRSA	t2235	IVc	+	-	-	+	+	+	+
SP3448	GCA_017838455.1	79	2774255	95029	2020	India	MRSA	t309	IVa	+	+	-	+	-	+	+
BSAC1401	GCA_900018285.1	92	2848046	129449	2006	United Kingdom	MRSA	t005	IVc	+	-	-	+	-	-	-
H1311	GCA_900250295.1	83	2824281	156426	2014	Denmark	MRSA	t852	IVc	+	-	-	+	-	+	+
M2906	GCA_900250995.1	86	2821175	141173	2014	Denmark	MRSA	t4326	IVc	+	-	-	+	-	+	+
EOE014	GCA_900482565.1	73	2805840	129456	2010	United Kingdom	MRSA	t005	IVc	+	-	-	+	+	-	-
07-03168	GCA_001224285.1	70	2699196	72841	2007	Germany	MSSA	t1802	MSSA	-	+	-	-	+	-	-
07-01932	GCA_001227925.1	39	2753804	146131	2007	Sudan	MSSA	t223	MSSA	-	+	+	-	+	-	-
SRR7653486	SRR7653486	113	2738500	56837	2009	Gaza Strip	MRSA	t223	V	-	+	-	-	+	-	-
SRR7653487	SRR7653487	94	2815109	127178	2009	Gaza Strip	MRSA	t223	IVa(2B)	-	+	+	-	+	-	-
SRR7653488	SRR7653488	66	2811166	146532	2009	Gaza Strip	MRSA	t223	IVa(2B)	-	+	+	-	+	-	-
SRR7653489	SRR7653489	84	2834095	120161	2009	Gaza Strip	MRSA	t223	IVa(2B)	-	+	+	-	+	-	-
SRR7653490	SRR7653490	141	2848657	108183	2009	Gaza Strip	MRSA	t223	IVa(2B)	-	+	+	-	+	-	-
SRR7653491	SRR7653491	78	2746721	109391	2009	Gaza Strip	MRSA	t13828	IVa(2B)	-	+	+	-	+	-	-
SRR7653492	SRR7653492	116	2819087	73110	2009	Gaza Strip	MRSA	t3243	IVa(2B)	-	+	+	-	+	-	-
SRR7653493	SRR7653493	86	2831903	110867	2009	Gaza Strip	MRSA	t223	IVa(2B)	-	+	+	-	+	-	-
SRR7653494	SRR7653494	109	2857216	94624	2009	Gaza Strip	MRSA	t223	IVa(2B)	-	+	+	-	+	-	-
SRR7653495	SRR7653495	108	2822579	108598	2009	Gaza Strip	MRSA	t223	V	-	+	+	-	+	-	-
SRR7653496	SRR7653496	105	2821493	89102	2009	Gaza Strip	MRSA	NA	IVa(2B)	-	+	+	-	+	-	-
SRR7653497	SRR7653497	98	2793357	103171	2009	Gaza Strip	MRSA	t3243	V	-	+	+	-	+	-	-
SRR7653498	SRR7653498	96	2774928	127259	2009	Gaza Strip	MRSA	t223	IVa(2B)	-	-	+	-	+	-	-
SRR7653499	SRR7653499	86	2811859	108183	2009	Gaza Strip	MRSA	t12405	IVa(2B)	-	+	+	-	+	-	-
SRR7653500	SRR7653500	109	2818102	75830	2009	Gaza Strip	MRSA	t3243	IVa(2B)	-	+	+	-	+	-	-
SRR7653501	SRR7653501	105	2780253	76772	2009	Gaza Strip	MRSA	t223	IVa(2B)	-	+	+	-	+	-	-
SRR7653502	SRR7653502	100	2813628	106973	2009	Gaza Strip	MRSA	t3243	IVa(2B)	-	+	+	-	+	-	-
SRR7653503	SRR7653503	92	2813786	108157	2009	Gaza Strip	MRSA	t3243	IVa(2B)	-	+	+	-	+	-	-
SRR7653504	SRR7653504	95	2807831	95933	2009	Gaza Strip	MRSA	t3243	IVa(2B)	-	+	+	-	+	-	-
SRR7653505	SRR7653505	81	2818877	109387	2009	Gaza Strip	MRSA	t3243	IVa(2B)	-	+	+	-	+	-	-
SRR7653506	SRR7653506	113	2788036	92678	2009	Gaza Strip	MRSA	t3243	V	-	+	+	-	+	-	-
SRR7653507	SRR7653507	83	2766801	108064	2009	Gaza Strip	MRSA	t18730	IVa(2B)	-	+	+	-	+	-	-
SRR7653508	SRR7653508	93	2826273	113489	2009	Gaza Strip	MRSA	t223	IVa(2B)	-	+	+	-	+	-	-
SRR7653509	SRR7653509	75	2777310	108124	2009	Gaza Strip	MRSA	t3243	IVa(2B)	-	+	+	-	+	-	-
SRR7653512	SRR7653512	79	2784560	125565	2009	Gaza Strip	MRSA	t223	IVa(2B)	-	+	+	-	+	-	-
SRR7653514	SRR7653514	113	2837978	108042	2009	Gaza Strip	MRSA	t223	V	-	+	+	-	+	-	-
SRR7653515	SRR7653515	87	2818971	127249	2009	Gaza Strip	MRSA	t223	IVa(2B)	+	+	+	-	+	-	-
SRR7653516	SRR7653516	75	2826192	127264	2009	Gaza Strip	MRSA	t1139	IVa(2B)	-	+	+	-	+	-	-
SRR7653517	SRR7653517	136	2843181	109390	2009	Gaza Strip	MRSA	t223	IVa(2B)	-	+	+	-	+	-	-
SRR7653518	SRR7653518	103	2815771	110133	2009	Gaza Strip	MRSA	t223	IVa(2B)	-	+	+	-	+	-	-
SRR7653519	SRR7653519	89	2798115	109734	2009	Gaza Strip	MSSA	t223	MSSA	-	+	+	-	+	-	-
SRR7653521	SRR7653521	136	2807100	59184	2009	Gaza Strip	MRSA	t223	V	-	+	+	-	+	-	-
SRR7653522	SRR7653522	72	2746790	108183	2009	Gaza Strip	MRSA	t3243	IVa(2B)	-	+	+	-	+	-	-
SRR7653523	SRR7653523	98	2810515	109403	2009	Gaza Strip	MRSA	t3243	IVa(2B)	-	+	+	-	+	-	-
SRR7653524	SRR7653524	91	2820827	79169	2009	Gaza Strip	MRSA	t3243	IVa(2B)	-	+	+	-	+	-	-
SRR7653525	SRR7653525	81	2810367	109369	2009	Gaza Strip	MRSA	t3243	IVa(2B)	-	+	+	-	+	-	-
SRR7653527	SRR7653527	90	2819025	109390	2009	Gaza Strip	MRSA	t1328	IVa(2B)	-	+	+	-	+	-	-
SRR7653528	SRR7653528	100	2830110	115908	2009	Gaza Strip	MRSA	t223	IVa(2B)	-	+	+	-	+	-	-
SRR7653529	SRR7653529	89	2784945	82641	2009	Gaza Strip	MRSA	t3243	V	-	+	+	-	+	-	-
SRR7653530	SRR7653530	102	2815717	74123	2009	Gaza Strip	MRSA	t3243	IVa(2B)	-	+	+	-	+	-	-
SRR7653531	SRR7653531	77	2828764	127237	2009	Gaza Strip	MRSA	t3375	IVa(2B)	-	+	+	-	+	-	-
SRR7653532	SRR7653532	89	2810932	109368	2009	Gaza Strip	MRSA	t1328	IVa(2B)	-	+	+	-	+	-	-
SRR7653533	SRR7653533	68	2789567	167444	2009	Gaza Strip	MRSA	t223	IVa(2B)	-	+	+	-	+	-	-
SRR7653534	SRR7653534	155	2903421	115630	2009	Gaza Strip	MRSA	t541	IVa(2B)	-	+	+	-	+	-	-
SRR7653536	SRR7653536	112	2814332	87740	2009	Gaza Strip	MRSA	t3243	IVa(2B)	-	+	+	-	+	-	-
SRR7653537	SRR7653537	102	2814548	92132	2009	Gaza Strip	MRSA	t3243	IVa(2B)	-	+	+	-	+	-	-
SRR7653538	SRR7653538	98	2811952	106927	2009	Gaza Strip	MRSA	t1328	IVa(2B)	-	+	+	-	+	-	-
SRR7653539	SRR7653539	80	2792676	125565	2009	Gaza Strip	MRSA	t223	IVa(2B)	-	+	+	-	+	-	-
SRR7653540	SRR7653540	105	2842682	115835	2009	Gaza Strip	MRSA	t223	IVa(2B)	-	+	+	-	+	-	-
SRR7653541	SRR7653541	112	2815238	108183	2009	Gaza Strip	MRSA	t223	IVa(2B)	-	+	+	-	+	-	-
SRR7653542	SRR7653542	89	2809509	92444	2009	Gaza Strip	MRSA	t3243	IVa(2B)	-	+	+	-	+	-	-
SRR7653543	SRR7653543	81	2781911	127237	2009	Gaza Strip	MRSA	t223	IVa(2B)	-	+	+	-	+	-	-
03-00220	GCA_001223705.1	50	2753762	125296	2003	Germany	MSSA	t310	MSSA	-	-	+	-	+	-	-
07-03347	GCA_001223965.1	99	2698529	51482	2006	Czech Republic	MSSA	t310	MSSA	-	-	-	-	+	-	-
08-01492	GCA_001228145.1	187	2729252	30705	2003	Portugal	MSSA	NA	MSSA	-	-	+	-	+	-	-
07-02389	GCA_001230485.1	105	2686996	56062	2007	Germany	MSSA	NA	MSSA	-	-	+	-	+	-	-
09-00985	GCA_001237445.1	77	2708197	61652	1996	Australia	MSSA	t1977	MSSA	-	-	-	-	+	-	-
07-03356	GCA_001237625.1	56	2682376	73784	2007	Denmark	MSSA	t1802	MSSA	-	-	+	-	+	-	-
IT1-S	GCA_003184985.1	2	2808627	2774523	2013	Italy	MSSA	t223	MSSA	-	+	+	-	+	-	-
IT4-R	GCA_003185005.1	2	2808627	2774523	2013	Italy	MSSA	t223	MSSA	-	+	+	-	+	-	-
R21	GCA_014337055.1	1	2836126	2836126	2012	Norway	MRSA	t223	IVc	-	+	-	-	+	-	-
R20	GCA_014337075.1	1	2786373	2786373	2012	Norway	MRSA	t223	IVc	-	+	-	-	+	-	-
R18	GCA_014353395.1	4	2899498	2868485	2012	Norway	MRSA	t223	IVc	-	+	-	-	+	-	-
R17	GCA_014353415.1	2	2938146	2870740	2012	Norway	MRSA	t223	IVc	-	+	-	-	+	-	-
R14	GCA_014353435.1	3	2837691	2801525	2010	Norway	MRSA	t223	IVc	-	+	-	-	+	-	-
IHMA97	GCA_017695455.1	65	2740026	150820	2016	Germany	MSSA	t1977	MSSA	-	-	+	-	-	-	-
BSAC1390	GCA_900049395.1	62	2787517	83856	2006	United Kingdom	MSSA	t310	MSSA	-	-	+	-	+	-	-
BSAC2808	GCA_900051775.1	48	2790147	104924	2010	Ireland	MRSA	t1132	IVa	-	-	+	-	-	-	-
H1640	GCA_900250565.1	85	2836903	173671	2014	Denmark	MRSA	t12437	IVc	-	+	-	-	+	-	-
H1678	GCA_900250645.1	81	2788140	173892	2014	Denmark	MRSA	t223	IVc	-	+	-	-	+	-	-
M3483	GCA_900251455.1	81	2799503	165811	2014	Denmark	MRSA	t005	V	-	-	-	-	-	-	-
M4004	GCA_900251985.1	72	2699862	117941	2014	Denmark	MRSA	t1328	IVa	-	-	-	-	-	-	-
M4005	GCA_900252065.1	76	2728453	108167	2014	Denmark	MRSA	t1328	IVa	-	-	-	-	-	-	-
EMRSA15	GCA_000284535.1	1	2832299	2832299	2005	United Kingdom	MRSA	t1041	IVh	-	-	-	-	+	+	+
07-01744	GCA_001223645.1	37	2777805	125319	2002	Nigeria	MRSA	NA	IVh	-	-	-	-	+	+	+
06-01552	GCA_001223665.1	47	2765286	125305	2006	Germany	MRSA	NA	IVh	-	-	-	-	+	+	+
91/10795	GCA_001223785.1	29	2801037	236522	1991	United Kingdom	MRSA	t14857	IVh	-	-	-	-	+	-	-
HO 5378 0592 11	GCA_001223865.1	34	2752814	251691	2005	United Kingdom	MRSA	t910	IVh	-	-	-	-	+	+	+
07-02992	GCA_001224045.1	39	2764133	125491	2006	Australia	MRSA	NA	IVh	-	-	-	-	+	+	+
08-01668	GCA_001224165.1	48	2801969	86741	2008	Germany	MRSA	NA	IVh	-	-	-	-	+	+	+
HO 7286 0467 05	GCA_001224365.1	31	2733185	146345	2007	United Kingdom	MRSA	t910	IVh	-	-	-	-	+	+	+
F827 28	GCA_001224445.1	24	2805844	302511	2007	United Kingdom	MRSA	t1258	IVh	-	-	-	-	+	+	+
08-01673	GCA_001224605.1	89	2797938	57009	2007	Germany	MRSA	t531	IVh	-	-	-	-	+	+	+
07-03348-1	GCA_001224685.1	55	2769777	94869	2004	Denmark	MRSA	t2235	IVh	-	-	-	-	+	+	+
RH 0600 0064 09	GCA_001224765.1	26	2809813	251789	2005	United Kingdom	MRSA	t379	IVh	-	-	-	-	+	+	+
07-00063	GCA_001224825.1	109	2790162	49470	2006	Germany	MRSA	NA	IVh	-	-	-	-	+	+	+
08-01481-1	GCA_001224925.1	56	2772691	75292	2006	Portugal	MRSA	t5820	IVh	-	-	-	-	+	+	+
07-02989	GCA_001225505.1	60	2733062	79792	2006	Australia	MRSA	NA	IVh	-	-	-	-	+	+	+
08-01483	GCA_001225585.1	89	2814664	72282	2006	Portugal	MRSA	t2235	IVh	-	-	-	-	+	+	+
H431 62	GCA_001225705.1	35	2869047	146391	2008	United Kingdom	MRSA	t032	IVh	-	-	-	-	+	+	+
93/3696	GCA_001225765.1	24	2792890	206766	1993	United Kingdom	MRSA	t790	IVh	-	-	-	-	+	-	-
07-00062	GCA_001225865.1	39	2799772	125325	2006	Germany	MRSA	t379	IVh	-	-	-	-	+	+	+
07-02088	GCA_001225945.1	38	2821414	141192	2007	Germany	MRSA	NA	IVh	-	-	-	-	+	+	+
07-03350	GCA_001225965.1	46	2817300	125316	2005	Denmark	MRSA	t1895	IVh	-	-	-	-	+	+	+
06-02751	GCA_001226125.1	42	2782104	111085	2006	Germany	MRSA	NA	IVh	-	-	-	-	+	+	+
08-01480	GCA_001226165.1	87	2802262	66589	2006	Portugal	MRSA	t1895	IVh	-	-	-	-	+	+	+
09-00981	GCA_001226205.1	78	2805670	72907	1996	New Zealand	MRSA	t2235	IVh	-	-	-	-	+	+	+
08-01485	GCA_001226305.1	51	2748556	109784	2006	Portugal	MRSA	NA	IVh	-	-	-	-	+	+	+
06-01900	GCA_001226365.1	52	2793001	86766	2006	Germany	MRSA	t845	IVh	-	-	-	-	+	+	+
08-00602	GCA_001226445.1	40	2786055	125491	2008	Germany	MRSA	t1802	IVh	-	-	-	-	+	+	+
434.07	GCA_001226465.1	37	2919370	173932	2007	United Kingdom	MRSA	t379	IVh	-	-	-	-	+	+	+
ARI11	GCA_001226565.1	32	2798079	173942	2007	United Kingdom	MRSA	t790	IVh	-	-	-	-	+	+	+
09-01245	GCA_001226585.1	57	2799627	86602	2007	Singapore	MRSA	NA	IVh	-	-	-	-	+	+	+
F869 96	GCA_001226685.1	26	2743907	238074	2007	United Kingdom	MRSA	t1461	IVh	-	-	-	-	+	+	+
91/10759	GCA_001226725.1	26	2801760	236520	1991	United Kingdom	MRSA	t022	IVh	-	-	-	-	+	-	-
98.4823.X	GCA_001226965.1	37	2796740	165707	1998	United Kingdom	MRSA	t910	IVh	-	-	-	-	+	+	+
07-03339	GCA_001227025.1	52	2793363	111793	2006	Czech Republic	MRSA	t2235	IVh	-	-	-	-	+	+	+
07-03346	GCA_001227105.1	42	2794387	156220	2005	Czech Republic	MRSA	NA	IVh	-	-	-	-	+	+	+
08-01672	GCA_001227185.1	62	2802688	78927	2008	Germany	MRSA	t2235	IVh	-	-	-	-	+	+	+
96-01678_H	GCA_001227325.1	52	2730996	84233	1996	Germany	MRSA	t845	IVh	-	-	-	-	+	+	+
08-01484	GCA_001227445.1	80	2778394	69321	2006	Portugal	MRSA	t2235	IVh	-	-	-	-	+	+	+
1018.07	GCA_001227685.1	40	2889292	165424	2007	United Kingdom	MRSA	t032	IVh	-	-	-	-	+	+	+
09-00982	GCA_001227725.1	129	2802097	40332	1996	New Zealand	MRSA	NA	IVh	-	-	-	-	+	+	+
98-26821	GCA_001227885.1	78	2787793	71153	1998	United Kingdom	MRSA	NA	IVh	-	-	-	-	+	+	+
ARI31	GCA_001227905.1	31	2809722	235477	2007	United Kingdom	MRSA	t379	IVh	-	-	-	-	+	+	+
ARI7	GCA_001227945.1	28	2793414	259867	2007	United Kingdom	MRSA	t032	IVh	-	-	-	-	+	+	+
08-01666	GCA_001227965.1	76	2802226	74399	2008	Germany	MRSA	t2235	IVh	-	-	-	-	+	+	+
RH 0600 0061 09	GCA_001228025.1	38	2808607	169626	2005	United Kingdom	MRSA	t910	IVh	-	-	-	-	+	+	+
ARI12	GCA_001228065.1	32	2800890	175562	2007	United Kingdom	MRSA	t2892	IVh	-	-	-	-	+	+	+
F902 02	GCA_001228085.1	26	2809615	252957	2007	United Kingdom	MRSA	t032	IVh	-	-	-	-	+	+	+
91/5370	GCA_001228345.1	27	2797536	252951	1991	United Kingdom	MRSA	NA	IVh	-	-	-	-	+	+	+
07-01319	GCA_001228385.1	37	2779679	125497	2007	Germany	MRSA	t5820	IVh	-	-	-	-	+	+	+
HO 5322 0548 09	GCA_001228505.1	26	2780165	326269	2005	United Kingdom	MRSA	t032	IVh	-	-	-	-	+	+	+
07-00061	GCA_001228765.1	42	2793845	125309	2006	Germany	MRSA	t1437	IVh	-	-	-	-	+	+	+
09-00984	GCA_001228885.1	59	2806889	83631	1996	New Zealand	MRSA	NA	IVh	-	-	-	-	+	+	+
07-02477	GCA_001228925.1	48	2776884	101553	2007	Germany	MRSA	t3212	IVh	-	-	-	-	+	+	+
04-03103	GCA_001229005.1	45	2794439	109938	2004	Germany	MRSA	t1214	IVh	-	-	-	-	+	+	+
03-00397	GCA_001229165.1	42	2737621	120099	2003	Germany	MRSA	t032	IVh	-	-	-	-	+	+	+
AR 0650 784	GCA_001229205.1	36	2818447	150594	1993	Ireland	MRSA	t2062	IVh	-	-	-	-	+	-	-
712181	GCA_001229305.1	30	2811959	252586	2007	United Kingdom	MRSA	NA	IVh	-	-	-	-	+	+	+
HO 7258 0470 05	GCA_001229405.1	38	2824308	164602	2007	United Kingdom	MRSA	t2062	IVh	-	-	-	-	+	+	+
07-03351	GCA_001229525.1	42	2818330	132607	2005	Denmark	MRSA	t2062	IVh	-	-	-	-	+	+	+
07-03340	GCA_001229585.1	89	2759149	55187	2006	Czech Republic	MRSA	t2235	IVh	-	-	-	-	+	+	+
91/11452	GCA_001229705.1	27	2798785	236561	1991	United Kingdom	MRSA	NA	IVh	-	-	-	-	+	+	+
W449 36	GCA_001229725.1	34	2782744	150615	2008	United Kingdom	MRSA	t2062	IVh	-	-	-	-	+	+	+
C720 MRSA	GCA_001229805.1	32	2833640	170543	1998	United Kingdom	MRSA	t032	IVh	-	-	-	-	+	+	+
09-01247	GCA_001229845.1	55	2773624	86659	2007	Singapore	MRSA	NA	IVh	-	-	-	-	+	+	+
T505 30	GCA_001229865.1	35	2794792	153749	2007	United Kingdom	MRSA	t022	IVh	-	-	-	-	+	+	+
09-00980	GCA_001229925.1	52	2762690	107980	1996	United Kingdom	MRSA	t2235	IVh	-	-	-	-	+	-	-
729192	GCA_001230005.1	32	2833640	236341	2007	United Kingdom	MRSA	t379	IVh	-	-	-	-	+	+	+
08-01486	GCA_001230065.1	55	2805891	74715	2006	Portugal	MRSA	t819	IVh	-	-	-	-	+	+	+
1091	GCA_001230105.1	33	2827921	170570	2008	United Kingdom	MRSA	t910	IVh	-	-	-	-	+	+	+
T277 06	GCA_001230185.1	32	2778313	236558	2008	United Kingdom	MRSA	t2062	IVh	-	-	-	-	+	+	+
H914 91	GCA_001230225.1	33	2884730	156248	2007	United Kingdom	MRSA	t1214	IVh	-	-	-	-	+	+	+
ARI29	GCA_001230385.1	34	2877699	235482	2006	United Kingdom	MRSA	t379	IVh	-	-	-	-	+	+	+
07-02789	GCA_001230425.1	49	2812807	105404	2007	Germany	MRSA	t5820	IVh	-	-	-	-	+	+	+
08-01491	GCA_001230665.1	79	2802688	55753	1997	Portugal	MRSA	NA	IVh	-	-	-	-	+	+	+
M810 08	GCA_001230765.1	36	2822863	173930	2007	United Kingdom	MRSA	t032	IVh	-	-	-	-	+	+	+
ARI26	GCA_001231065.1	32	2835776	173924	2005	United Kingdom	MRSA	t910	IVh	-	-	-	-	+	+	+
08-01671	GCA_001231225.1	48	2806601	108352	2008	Germany	MRSA	NA	IVh	-	-	-	-	+	+	+
06-02459	GCA_001231305.1	41	2780247	120051	2006	Germany	MRSA	NA	IVh	-	-	-	-	+	+	+
06-02400	GCA_001231445.1	62	2804207	94026	2006	Germany	MRSA	NA	IVh	-	-	-	-	+	+	+
07-00655	GCA_001231525.1	46	2812035	125323	2007	Germany	MRSA	NA	IVh	-	-	-	-	+	+	+
04-03111	GCA_001231565.1	44	2800476	106502	2004	Germany	MRSA	t5820	IVh	-	-	-	-	+	+	+
ARI4	GCA_001231805.1	31	2840708	219897	2007	United Kingdom	MRSA	t1214	IVh	-	-	-	-	+	+	+
HO 7258 0475 05	GCA_001231865.1	26	2733215	218750	2007	United Kingdom	MRSA	t910	IVh	-	-	-	-	+	+	+
08-01530	GCA_001231945.1	57	2760762	106723	2008	Germany	MRSA	NA	IVh	-	-	-	-	+	+	+
91/11785	GCA_001232105.1	36	2803273	173928	1991	United Kingdom	MRSA	t022	IVh	-	-	-	-	+	-	-
07-02997	GCA_001232185.1	83	2804184	66462	2006	Australia	MRSA	t3212	IVh	-	-	-	-	+	+	+
09-01244	GCA_001232345.1	41	2808433	140197	2007	Singapore	MRSA	t1802	IVh	-	-	-	-	+	+	+
07-00058	GCA_001232445.1	53	2790818	108069	2006	Germany	MRSA	t1977	IVh	-	-	-	-	+	+	+
08-01482	GCA_001232785.1	65	2770676	71006	2006	Portugal	MRSA	NA	IVh	-	-	-	-	+	+	+
08-01488	GCA_001232805.1	57	2767579	105488	2006	Portugal	MRSA	t2235	IVh	-	-	-	-	+	+	+
HO 7374 0468 05	GCA_001232845.1	38	2888480	170535	2007	United Kingdom	MRSA	t1437	IVh	-	-	-	-	+	+	+
Btn 1626	GCA_001232985.1	32	2799302	296549	2002	United Kingdom	MRSA	NA	IVh	-	-	-	-	+	+	+
07-03353	GCA_001233125.1	54	2807911	91650	2006	Denmark	MRSA	t2235	IVh	-	-	-	-	+	+	+
91/5368	GCA_001233145.1	31	2797128	173928	1991	United Kingdom	MRSA	t910	IVh	-	-	-	-	+	+	+
07-01497	GCA_001233345.1	52	2793642	90487	2007	Germany	MRSA	t3212	IVh	-	-	-	-	+	+	+
07-02986	GCA_001233425.1	44	2774177	125319	2006	Australia	MRSA	t379	IVh	-	-	-	-	+	+	+
99St18131	GCA_001233485.1	33	2814605	173947	1999	Australia	MRSA	t032	IVh	-	-	-	-	+	+	+
ARI1	GCA_001233525.1	28	2872724	208485	2007	United Kingdom	MRSA	t379	IVh	-	-	-	-	+	+	+
ARI5	GCA_001233605.1	37	2884338	173946	2007	United Kingdom	MRSA	t1214	IVh	-	-	-	-	+	+	+
H182 MRSA	GCA_001233825.1	28	2827827	170550	1997	United Kingdom	MRSA	t032	IVh	-	-	-	-	+	+	+
07-02987	GCA_001233885.1	40	2782875	109875	2006	Australia	MRSA	t3010	IVh	-	-	-	-	+	+	+
98-10618	GCA_001234265.1	46	2728791	109884	1998	United Kingdom	MRSA	t5820	IVh	-	-	-	-	+	-	-
09-01248	GCA_001234365.1	73	2798969	72899	2007	Singapore	MRSA	t2235	IVh	-	-	-	-	+	+	+
07-03345	GCA_001234645.1	114	2792179	49270	2005	Czech Republic	MRSA	t790	IVh	-	-	-	-	+	+	+
07-02990	GCA_001234705.1	57	2758078	86951	2006	Australia	MRSA	t458	IVh	-	-	-	-	+	+	+
09-01249	GCA_001234845.1	58	2810527	86728	2007	Singapore	MRSA	t2235	IVh	-	-	-	-	+	+	+
09-01246	GCA_001234985.1	58	2802207	105392	2007	Singapore	MRSA	t5820	IVh	-	-	-	-	+	+	+
HO 7230 0407 05	GCA_001235025.1	26	2822400	178395	2007	United Kingdom	MRSA	t910	IVh	-	-	-	-	+	+	+
08-01667	GCA_001235185.1	49	2801772	83632	2008	Germany	MRSA	NA	IVh	-	-	-	-	+	+	+
07-02988	GCA_001235225.1	62	2772902	72899	2006	Australia	MRSA	t2235	IVh	-	-	-	-	+	+	+
08-01670	GCA_001235525.1	58	2787407	86778	2008	Germany	MRSA	t1977	IVh	-	-	-	-	+	+	+
98-24344	GCA_001235725.1	49	2748587	107977	1998	United Kingdom	MRSA	t2235	IVh	-	-	-	-	+	+	+
07-02995	GCA_001235785.1	54	2777637	91680	2006	Australia	MRSA	NA	IVh	-	-	-	-	+	+	+
09-00983	GCA_001235875.1	216	2779056	28447	1996	New Zealand	MRSA	t2235	IVh	-	-	-	-	+	+	+
A09973/ 97	GCA_001236005.1	23	2801473	173947	1997	Sweden	MRSA	t032	IVh	-	-	-	-	+	+	+
06-01396	GCA_001236185.1	48	2771481	105403	2006	Germany	MSSA	NA	MSSA	-	-	-	-	+	+	+
921.07	GCA_001236285.1	41	2918883	165986	2007	United Kingdom	MRSA	t032	IVh	-	-	-	-	+	+	+
07-03341	GCA_001236405.1	90	2742141	53999	2007	Czech Republic	MRSA	t2235	IVh	-	-	-	-	+	+	+
07-03349	GCA_001236485.1	67	2807170	108037	2005	Denmark	MRSA	NA	IVh	-	-	-	-	+	+	+
ARI10	GCA_001236565.1	37	2883952	245256	2007	United Kingdom	MRSA	t1214	IVh	-	-	-	-	+	+	+
08-01489	GCA_001236585.1	44	2716822	106929	2003	Hungary	MRSA	NA	IVh	-	-	-	-	+	+	+
930.02	GCA_001236745.1	30	2796522	281822	2002	United Kingdom	MRSA	t910	IVh	-	-	-	-	+	+	+
08-01669	GCA_001236825.1	115	2802753	51566	2008	Germany	MRSA	t2235	IVh	-	-	-	-	+	+	+
08-01674	GCA_001236925.1	80	2774326	56082	2007	Germany	MRSA	NA	IVh	-	-	-	-	+	+	+
07-02994	GCA_001236985.1	34	2770073	139430	2006	Australia	MRSA	t379	IVh	-	-	-	-	+	+	+
93/3697	GCA_001237045.1	28	2798626	245209	1993	United Kingdom	MRSA	t2892	IVh	-	-	-	-	+	-	-
09-01243	GCA_001237225.1	103	2798657	63767	2004	Singapore	MRSA	NA	IVh	-	-	-	-	+	+	+
03-01478	GCA_001237245.1	46	2813126	112176	2003	Germany	MRSA	t032	IVh	-	-	-	-	+	+	+
91/10982	GCA_001237505.1	28	2798695	153585	1991	United Kingdom	MRSA	t2062	IVh	-	-	-	-	+	-	-
08-01304	GCA_001237765.1	52	2794027	108357	2008	Germany	MRSA	t2235	IVh	-	-	-	-	+	+	+
07-00064	GCA_001237825.1	42	2794878	125307	2006	Germany	MRSA	t5820	IVh	-	-	-	-	+	+	+
06-01650	GCA_001237945.1	75	2808848	72917	2006	Germany	MRSA	t1437	IVh	-	-	-	-	+	+	+
403.02	GCA_001238005.1	23	2828170	252950	2002	United Kingdom	MRSA	t032	IVh	-	-	-	-	+	+	+
07-02996	GCA_001238025.1	50	2773356	108637	2006	Australia	MRSA	t1977	IVh	-	-	-	-	+	+	+
04-03100	GCA_001238145.1	36	2780974	162868	2003	Germany	MRSA	t379	IVh	-	-	-	-	+	+	+
91/11046	GCA_001238225.1	27	2797689	210540	1991	United Kingdom	MRSA	t2062	IVh	-	-	-	-	+	-	-
91/10312	GCA_001238685.1	27	2802756	173813	1991	United Kingdom	MRSA	t022	IVh	-	-	-	-	+	-	-
RH 0600 0125 09	GCA_001238725.1	37	2754475	173929	2006	United Kingdom	MRSA	t379	IVh	-	-	-	-	+	+	+
90/9576	GCA_001238845.1	36	2792530	170526	1990	United Kingdom	MRSA	t1214	IVh	-	-	-	-	+	+	+
90/10685	GCA_001239005.1	27	2797164	173814	1990	United Kingdom	MRSA	t790	IVh	-	-	-	-	+	-	-
M665 56	GCA_001239145.1	35	2802824	173928	2007	United Kingdom	MRSA	t032	IVh	-	-	-	-	+	+	+
07-00309	GCA_001239165.1	42	2811358	119844	2007	Germany	MRSA	NA	IVh	-	-	-	-	+	+	+
723.07	GCA_001239385.1	32	2802028	146293	2007	United Kingdom	MSSA	t910	MSSA	-	-	-	-	+	+	+
370.07	GCA_001239405.1	31	2824728	192568	2007	United Kingdom	MRSA	t910	IVh	-	-	-	-	+	+	+
07-00060	GCA_001239525.1	40	2795092	146587	2006	Germany	MRSA	t8195	IVh	-	-	-	-	+	+	+
07-00059	GCA_001239545.1	38	2795904	125318	2006	Germany	MRSA	t8195	IVh	-	-	-	-	+	+	+
SKLX111090	JAJAIG000000000	62	2748266	114877	2019	China	MRSA	t032	IVh	-	-	-	-	+	+	+
SKLX100316	JAJAIH000000000	68	2820091	147724	2019	China	MRSA	t309	V	+	-	-	+	+	-	-
SKLX100539	JAJAII000000000	59	2783304	156656	2019	China	MRSA	t309	V	-	-	-	+	-	-	-
SKLX101489	JAJAIJ000000000	70	2819332	147749	2019	China	MRSA	t309	V	+	-	-	+	-	-	-
SKLX102523	JAJAIK000000000	51	2804489	134823	2019	China	MRSA	t309	V	+	-	-	+	-	-	-
SKLX108615	JAJAIL000000000	68	2819179	174041	2019	China	MRSA	t309	V	+	-	-	+	+	-	-
SKLX116135	JAJAIM000000000	65	2822369	174236	2019	China	MRSA	t309	V	+	-	-	+	-	-	-
SKLX119044	JAJAIN000000000	40	2805397	150970	2019	China	MRSA	t309	V	+	-	-	+	-	-	-
SKLX119055	JAJAIO000000000	91	2812513	160094	2019	China	MRSA	t309	V	+	-	-	+	+	-	-
SKLX57091	JAJAHX000000000	70	2782805	147789	2016	China	MSSA	t309	MSSA	+	-	-	+	-	-	-
SKLX60562	JAJAIP000000000	64	2877685	147469	2017	China	MRSA	t309	V	+	-	-	+	-	-	-
SKLX80731	JAJAIQ000000000	62	2794514	147749	2018	China	MRSA	t309	V	+	-	-	+	-	-	-
SKLX83059	JAJAIR000000000	48	2788755	150960	2018	China	MRSA	t309	V	+	-	-	+	-	-	-
SKLX119058	JAJAHY000000000	77	2788062	150914	2019	China	MSSA	t309	MSSA	+	-	-	+	-	-	-
SKLX41347	JAJAHZ000000000	83	2788823	150746	2016	China	MSSA	t309	MSSA	+	-	-	+	-	-	-
SKLX55947	JAJAIA000000000	92	2795901	174235	2016	China	MSSA	t309	MSSA	+	-	-	+	-	-	-
SKLX55948	JAJAIB000000000	93	2795823	135105	2016	China	MSSA	t309	MSSA	+	-	-	+	-	-	-
SKLX56567	JAJAIC000000000	66	2757107	156558	2016	China	MSSA	t309	MSSA	+	-	-	+	-	-	-
SKLX56568	JAJAID000000000	67	2757795	150908	2016	China	MSSA	t309	MSSA	+	-	-	+	-	-	-
SKLX59047	JAJAIE000000000	73	2778916	150855	2016	China	MSSA	t309	MSSA	+	-	-	+	-	-	-
SKLX61193	JAJAIF000000000	84	2821418	174127	2017	China	MSSA	t309	MSSA	+	-	-	+	-	-	-
