# Supplementary material for: Comparison of Genetic Features and Evolution of Global and Chinese Strains of Community-Associated Methicillin-Resistant Staphylococcus aureus ST22
Source: Microbiol Spectr. 2022 Feb 9;10(1):e02037-21. doi: 10.1128/spectrum.02037-21 (PMC8881084; doi:10.1128/spectrum.02037-21)
Supplement: SUPPLEMENTAL FILE 2 — Supplemental material. Download SPECTRUM02037-21_Supp_2_seq12.xlsx, XLSX file, 0.01 MB [file spectrum02037-21_supp_2_seq12.xlsx]

## Sheet: Sheet1
Table S2. Average skin lesion size caused by ST22 isolates from China in the mouse skin infection model.
Strain	Class	Average skin lesion size (mm2)
SKLX102523	MRSA	365
SKLX111090	MRSA	382
SKLX116135	MRSA	408
SKLX119044	MRSA	388
SKLX119055	MRSA	412
SKLX119058	MSSA	462
SKLX41347	MSSA	395
SKLX55948	MSSA	432
SKLX56568	MSSA	465
SKLX59047	MSSA	378
SKLX60562	MRSA	442
SKLX80731	MRSA	398
SKLX83059	MRSA	406
