# Supplementary material for: Comparison of Genetic Features and Evolution of Global and Chinese Strains of Community-Associated Methicillin-Resistant Staphylococcus aureus ST22
Source: Microbiol Spectr. 2022 Feb 9;10(1):e02037-21. doi: 10.1128/spectrum.02037-21 (PMC8881084; doi:10.1128/spectrum.02037-21)
Supplement: SUPPLEMENTAL FILE 3 — Supplemental material. Download SPECTRUM02037-21_Supp_3_seq13.xlsx, XLSX file, 0.01 MB [file spectrum02037-21_supp_3_seq13.xlsx]

## Sheet: Sheet1
Table S3. Death number of analysed mice (every 12 h) injected with ST22 isolates from China.
Strains	Class	Total number of mice	12 h	24 h	36 h	48 h	60 h	72 h
SKLX102523	MRSA	10	3	1	0	3	2	1
SKLX111090	MRSA	10	2	1	2	2	3	0
SKLX116135	MRSA	10	2	2	2	2	2	0
SKLX119044	MRSA	10	1	3	3	0	1	2
SKLX119055	MRSA	10	1	1	4	2	2	0
SKLX119058	MSSA	10	0	4	3	3	0	0
SKLX41347	MSSA	10	3	2	2	1	1	1
SKLX55948	MSSA	10	2	1	3	4	0	0
SKLX56568	MSSA	10	2	2	2	2	2	0
SKLX59047	MSSA	10	4	2	0	3	0	1
SKLX60562	MRSA	10	2	2	4	2	0	0
SKLX80731	MRSA	10	3	1	1	2	1	2
SKLX83059	MRSA	10	1	1	2	3	0	3
